# Supplementary material for: Therapeutic Treatment Plan Optimization during the COVID-19 Pandemic: A Comprehensive Physicochemical Compatibility Study of Intensive Care Units Selected Drugs
Source: Pharmaceutics. 2022 Feb 28;14(3):550. doi: 10.3390/pharmaceutics14030550 (PMC8952813; doi:10.3390/pharmaceutics14030550)
Supplement: Supplementary file 1 [file pharmaceutics-14-00550-s001.zip]

Archive with 9 entries (9 files):
- Supplementary materials Figure S1A-Clonidine method Validation.pdf
- Supplementary materials Figure S1B-Ketamine method Validation.pdf
- Supplementary materials Figure S1C-Loxapine method Validation.pdf
- Supplementary materials Figure S1D-Midazolam method Validation.pdf
- Supplementary materials Figure S1E-Sufentanil method Validation.pdf
- Supplementary materials Figure S2.pdf
- Supplementary materials Figure S3A NaCl.pdf
- Supplementary materials Figure S3B G5%.pdf
- Supplementary materials Figure S4 Microspecies distribution of the 5 drugs individually according to the pH.pdf
